# Supplementary material for: Comparison of Two Hybrid Models for Forecasting the Incidence of Hemorrhagic Fever with Renal Syndrome in Jiangsu Province, China
Source: PLoS One. 2015 Aug 13;10(8):e0135492. doi: 10.1371/journal.pone.0135492 (PMC4536138; doi:10.1371/journal.pone.0135492)
Supplement: S1 File — (XLSX) [file pone.0135492.s001.xlsx]

## Sheet: Sheet1
S1 File. Monthly HFRS incidence series of Jiangsu province in China from January 2004 to December 2012
time	incidence(1/100,000)
2004-01-01	0.0766324
2004-02-01	0.0541711
2004-03-01	0.0290674
2004-04-01	0.0343524
2004-05-01	0.0515287
2004-06-01	0.0356737
2004-07-01	0.0369949
2004-08-01	0.01057
2004-09-01	0.01057
2004-10-01	0.0739899
2004-11-01	0.0938086
2004-12-01	0.0541711
2005-01-01	0.037541
2005-02-01	0.0187705
2005-03-01	0.0134075
2005-04-01	0.0294965
2005-05-01	0.0335187
2005-06-01	0.0174297
2005-07-01	0.010726
2005-08-01	0.0147482
2005-09-01	0.00670375
2005-10-01	0.048267
2005-11-01	0.100556
2005-12-01	0.0415632
2006-01-01	0.032107
2006-02-01	0.0107023
2006-03-01	0.0227425
2006-04-01	0.0133779
2006-05-01	0.0267559
2006-06-01	0.0254181
2006-07-01	0.0227425
2006-08-01	0.00936455
2006-09-01	0.00535117
2006-10-01	0.0561873
2006-11-01	0.084281
2006-12-01	0.0615385
2007-01-01	0.0476822
2007-02-01	0.0158941
2007-03-01	0.0238411
2007-04-01	0.0185431
2007-05-01	0.0344371
2007-06-01	0.0410596
2007-07-01	0.0198676
2007-08-01	0.0119205
2007-09-01	0.00662252
2007-10-01	0.0225166
2007-11-01	0.0675497
2007-12-01	0.0463577
2008-01-01	0.0406557
2008-02-01	0.00918032
2008-03-01	0.0118033
2008-04-01	0.0157377
2008-05-01	0.0118033
2008-06-01	0.0340983
2008-07-01	0.024918
2008-08-01	0.00786885
2008-09-01	0.0104918
2008-10-01	0.0262295
2008-11-01	0.0590164
2008-12-01	0.0681967
2009-01-01	0.0377737
2009-02-01	0.0130254
2009-03-01	0.0182356
2009-04-01	0.0104203
2009-05-01	0.0182356
2009-06-01	0.0260509
2009-07-01	0.0169331
2009-08-01	0.0104203
2009-09-01	0.0117229
2009-10-01	0.0481941
2009-11-01	0.0989932
2009-12-01	0.0507992
2010-01-01	0.033657
2010-02-01	0.0168285
2010-03-01	0.00647249
2010-04-01	0.020712
2010-05-01	0.02589
2010-06-01	0.0297735
2010-07-01	0.0168285
2010-08-01	0.00388349
2010-09-01	0.00517799
2010-10-01	0.0504854
2010-11-01	0.0996764
2010-12-01	0.0711974
2011-01-01	0.0292398
2011-02-01	0.0101704
2011-03-01	0.0101704
2011-04-01	0.0114417
2011-05-01	0.0254259
2011-06-01	0.0266972
2011-07-01	0.00762778
2011-08-01	0.0114417
2011-09-01	0.00889908
2011-10-01	0.0279685
2011-11-01	0.0711926
2011-12-01	0.0508519
2012-01-01	0.0265863
2012-02-01	0.0151922
2012-03-01	0.0151922
2012-04-01	0.0303844
2012-05-01	0.0177242
2012-06-01	0.0265863
2012-07-01	0.0101281
2012-08-01	0.00253203
2012-09-01	0.00759609
2012-10-01	0.0291183
2012-11-01	0.0645668
2012-12-01	0.0746949
